# Supplementary material for: Association of vitamin E intake in diet and supplements with risk of dementia: A meta-analysis
Source: Front Aging Neurosci. 2022 Aug 1;14:955878. doi: 10.3389/fnagi.2022.955878 (PMC9376618; doi:10.3389/fnagi.2022.955878)
Supplement: Table S1 — We uploaded the data sheets of included studies in the attachment section. [file Table_1.XLSX]

## Sheet: Sheet1
Author	Year	Country	age	Sex	Subtypes of Dementia	type of study	Diet/Serum/Supplements	sample size	OR	lci	uci	NOS Score
Aoki	2021	Japanese	40-64	/	dementia	Cohort study	Diet	3739 /670	0.5	0.34	0.74	7
Gray	2008	USA	≥65	/	Dementia	Cohort study	Supplements	964 /122	0.98	0.77	1.25	8
					AD				0.67	0.34	1.33
					Other dementia				0.9	0.57	1.44
Marianne	2002	Netherlands	≥55	/	Dementia	Cohort study	Diet	5395/146	0.82	0.66	1	8
Masaki	2000	USA	71-93	Male		case-control study	Supplements	3385/2999				8
					Vascular dementia				0.58	0.17	2.01
					AD				1.03	0.47	2.25
					Other dementia				0.6	0.23	1.59
Basambombo	2016	Canada	＞65	/		Cohort study	Supplements	5269/821				7
					AD				0.62	0.39	0.98
					Other dementia				0.61	0.41	0.9
Luchsinger	2003	USA	≥65	/	AD	Cohort study	Diet	4023/242	0.98	0.67	1.44	6
Martha	2002	USA	≥65	/	AD	Cohort study	Diet	815/131	0.3	0.1	0.92	8
Zandi	2004	USA	≥65	/	AD	Cohort study	Supplements	5092/355	0.53	0.2	1.12	6
Devore	2010	Netherlands	＞55	/		Cohort study	Diet	4751/407				6
					Dementia				0.75	0.58	0.97
					AD				0.75	0.57	1
Corrada	2005	USA	/	/	AD	Cohort study	Diet+ Supplements	579/57	0.62	0.32	1.2	8
Morris	2005	USA	71-93	Male	AD	Cohort study	Diet	1041/162	0.74	0.62	0.88	7
Laurin	2004	USA	45-68	Male		Cohort study	Diet	2459/235				7
					Dementia				1.33	0.9	1.96
					AD				1.58	0.87	2.85
					Vascular dementia				1.07	0.41	2.78
Kryscio	2017	USA	≥62	/	Dementia	Cohort study	Supplements	1799/71	0.88	0.64	1.2	8
Christine	2014	Germany	65-90	/	Dementia	case-control study	Diet	74/148	0.71	0.24	2.13	6
Annlia	2015	USA	≥90	/	Dementia	Cohort study	Supplements	587/293	0.86	0.67	1.1	6

## Sheet: Sheet 2
diet/Supplements
Author	Year	Country	age	Sex	Subtypes of Dementia	type of study	Diet/Serum/Supplements	sample size	OR	lci	uci	NOS Score
Aoki	2021	Japanese	40-64	/	dementia	Cohort study	Diet	3739 /670	0.5	0.34	0.74	<=7
Gray	2008	USA	≥65	/	Dementia	Cohort study	Supplements	964 /122	0.98	0.77	1.25	>7
Marianne	2002	Netherlands	≥55	/	Dementia	Cohort study	Diet	5395/146	0.82	0.66	1	>7
Masaki 1	2000	USA	71-93	Male	Vascular dementia	case-control study	Supplements	3385/2999	0.58	0.17	2.01	>7
Masaki 2	2000	USA	71-93	Male	AD	case-control study	Supplements	3385/2999	1.03	0.47	2.25	>7
Masaki 3	2000	USA	71-93	Male	Other dementia	case-control study	Supplements	3385/2999	0.6	0.23	1.59	>7
Basambombo 1	2016	Canada	＞65	/	AD	Cohort study	Supplements	5269/821	0.62	0.39	0.98	<=7
Basambombo 2	2016	Canada	＞65	/	Other dementia	Cohort study	Supplements	5269/821	0.61	0.41	0.9	<=7
Luchsinger	2003	USA	≥65	/	AD	Cohort study	Diet	4023/242	0.98	0.67	1.44	<=7
Martha	2002	USA	≥65	/	AD	Cohort study	Diet	815/131	0.3	0.1	0.92	>7
Zandi	2004	USA	≥65	/	AD	Cohort study	Supplements	5092/355	0.53	0.2	1.12	<=7
Devore	2010	Netherlands	＞55	/	Dementia	Cohort study	Diet	4751/407	0.75	0.58	0.97	<=7
Corrada	2005	USA	/	/	AD	Cohort study	Diet+ Supplements	579/57	0.62	0.32	1.2	>7
Morris	2005	USA	71-93	Male	AD	Cohort study	Diet	1041/162	0.74	0.62	0.88	<=7
Laurin	2004	USA	45-68	Male	Dementia	Cohort study	Diet	2459/235	1.33	0.9	1.96	<=7
Kryscio	2017	USA	≥62	/	Dementia	Cohort study	Supplements	1799/71	0.88	0.64	1.2	>7
Christine	2014	Germany	65-90	/	Dementia	case-control study	Diet	74/158	0.71	0.24	2.13	<=7
Annlia	2015	USA	≥90	/	Dementia	Cohort study	Supplements	587/293	0.86	0.67	1.1	<=7

## Sheet: Sheet 3
diet/Supplements
Author	Year	Country	age	Sex	Subtypes of Dementia	type of study	Diet/Serum/Supplements	sample size	OR	lci	uci	NOS Score
Luchsinger	2003	USA	≥65	/	AD	Cohort study	Diet	4023/242	0.98	0.67	1.44	<=7
Masaki 2	2000	USA	71-93	Male	AD	case-control study	Supplements	3385/2999	1.03	0.47	2.25	>7
Basambombo 1	2016	Canada	＞65	/	AD	Cohort study	Supplements	5269/821	0.62	0.39	0.98	<=7
Martha	2002	USA	≥65	/	AD	Cohort study	Diet	815/131	0.3	0.1	0.92	>7
Zandi	2004	USA	≥65	/	AD	Cohort study	Supplements	5092/355	0.53	0.2	1.12	<=7
Devore 2	2010	Netherlands	＞55	/	AD	Cohort study	Diet	4751/407	0.75	0.57	1	<=7
Corrada	2005	USA	/	/	AD	Cohort study	Diet+ Supplements	579/57	0.62	0.32	1.2	>7
Morris	2005	USA	71-93	Male	AD	Cohort study	Diet	1041/162	0.74	0.62	0.88	<=7
Laurin 2	2004	USA	45-68	Male	AD	Cohort study	Diet	2459/235	1.58	0.87	2.85	<=7
